# Supplementary material for: The Human Pathogen Mycobacterium tuberculosis and the Fish Pathogen Mycobacterium marinum Trigger a Core Set of Late Innate Immune Response Genes in Zebrafish Larvae
Source: Biology (Basel). 2024 Sep 3;13(9):688. doi: 10.3390/biology13090688 (PMC11429319; doi:10.3390/biology13090688)
Supplement: Supplementary file 1 [file biology-13-00688-s001.zip]

Archive with 6 entries (6 files):
- Supplemental figures_2024 September_final.pdf
- Tabel sup 3a_qPCR data Mtb il1b_withMWtest.xlsx
- Table sup 1_MF1 and MF2 4hr 24 hr common DT.xlsx
- Table sup 2_MBLassay raw data.xlsx
- Table sup 3b_qPCR data Mtb mmp9_withMWtest.xlsx
- Table sup 4_Survival raw data.xlsx
