# Supplementary material for: The Human Pathogen Mycobacterium tuberculosis and the Fish Pathogen Mycobacterium marinum Trigger a Core Set of Late Innate Immune Response Genes in Zebrafish Larvae
Source: Biology (Basel). 2024 Sep 3;13(9):688. doi: 10.3390/biology13090688 (PMC11429319; doi:10.3390/biology13090688)
Supplement: Supplementary file 1 [file biology-13-00688-s001.zip › Table sup 4_Survival raw data.xlsx]

## Sheet: Sheet1
Table: % of larvae survived
	0	1	4	7	8	9
wt H37rv	100	50	24	11	3,4	0,9
Mtb-DsRed	100	30	11.66	5.21	3.42	0.83
pvp injected control	100	30	26	18.4	5.55	1.5
uninjected control	100	30	25	20	10	?
Table: number of larvae survived
	0 dpf	1 dpf	4 dpf	7dpf	8dpf	9dpf
wt H37rv	1000/1600	500/800	340/420 = 380 average	180	54	15
Mtb-DsRed	1200	360	140	50/75 = 62 average	44	10
pvp injected control	2000	600	460	lot	110	>30
uninjected control	400	120	100	80	40	?
survival
	day 0	day 1	day 2	day 3	day 4	day 5	day 6	day 7 - these numbers are after collection	day 8	day 9
wt 1	500 or 800	250 or 400			120			/80	54/30	15
wt 2	500 or 800	250 or 400			220
DsRed 1	700	210		150	120			/50	44/28	10
DsRed 2	500	150			20
pvp	2000	600			460			a lot	110/80	>30
uninjected	400	120			100			/80	~40
notes		50-70% dead		30% dead of dsred 1	these are correct numbers			mortality: wt: 3-4 dead/ flask, dsred: 2-3 dead / flask, control: 2-3 dead/ flask, pvp: 1-2 dead/2 flasks - look better than the other groups	we have left after collection: wt: 30, dsred: 28, pvp: 80
collected wt:	60	42	42	42	42	42	60	-	25	15
collected dsred:	20	-	-	-	-	-	25	-	16	10
collected pvp:	85	60	60	60	60	60	85	-	40	30
																								dsred and pvp n=20 both	dsred and pvp n=20 both	dsred and pvp n=20 both	dsred and pvp n=20 both	dsred and pvp n=20 both	dsred and pvp n=20 both	dsred and pvp n=20 both	dsred and pvp n=20 both	dsred and pvp n=20 both	dsred and pvp n=20 both	dsred and pvp n=20 both	dsred and pvp n=20 both	dsred and pvp n=20 both	dsred and pvp n=20 both	dsred and pvp n=20 both	dsred and pvp n=20 both	dsred and pvp n=20 both	dsred and pvp n=20 both	dsred and pvp n=20 both	dsred and pvp n=20 both	dsred and pvp n=20 both	dsred and pvp n=20 both	dsred and pvp n=20 both	dsred and pvp n=20 both	dsred and pvp n=20 both	dsred and pvp n=20 both
[truncated: 203 more columns]
